# Supplementary material for: Unlicensed Molnupiravir is an Effective Rescue Treatment Following Failure of Unlicensed GS-441524-like Therapy for Cats with Suspected Feline Infectious Peritonitis
Source: Pathogens. 2022 Oct 20;11(10):1209. doi: 10.3390/pathogens11101209 (PMC9612227; doi:10.3390/pathogens11101209)
Supplement: Supplementary file 1 [file pathogens-11-01209-s001.zip]

Archive with 1 entries (1 files):
- pathogens-1952332-supplementary.pdf
